# Supplementary material for: Gradient fluid shear stress regulates migration of osteoclast precursors
Source: Cell Adh Migr. 2019 May 25;13(1):183–91. doi: 10.1080/19336918.2019.1619433 (PMC6550536; doi:10.1080/19336918.2019.1619433)
Supplement: Supplemental Material [file kcam-13-01-1619433-s001.zip]

Archive with 8 entries (8 files):
- movie S1 control.avi
- movie S2 Gd.avi
- movie S3 TG.avi
- movie S4 U-73122.avi
- movie S5 Ca-free.avi
- supplement S6.docx
- supplement S7.docx
- supplement S8.docx
